# Supplementary material for: High-Yield α-Synuclein Purification and Ionic Strength Modification Pivotal to Seed Amplification Assay Performance and Reproducibility
Source: Int J Mol Sci. 2024 May 30;25(11):5988. doi: 10.3390/ijms25115988 (PMC11172462; doi:10.3390/ijms25115988)
Supplement: Supplementary file 1 [file ijms-25-05988-s001.zip]

Archive with 1 entries (1 files):
- ijms-2992340-supplementary.pdf
